# Supplementary material for: A systematic review of exercise testing in patients with intermittent claudication: A focus on test standardisation and reporting quality in randomised controlled trials of exercise interventions
Source: PLoS One. 2021 May 3;16(5):e0249277. doi: 10.1371/journal.pone.0249277 (PMC8092776; doi:10.1371/journal.pone.0249277)
Supplement: S1 Matrix — (XLSX) [file pone.0249277.s006.xlsx]

## Sheet: Reporting
	Allen, 2010	Baker, 2017	Brenner, 2019	Bronas, 2011	Bulinska, 2015	Cheetham, 2004	Collins, 2011	Crowther, 2008	Crowther, 2012	Rittas DIaz, 2011	Cucato, 2013	Delaney, 2014	Spafford, 2014	Schlager, 2011	Savage, 2001	Sanderson, 2006	Sandercock, 2007	Regensteiner, 1997	Patterson, 1997	McGuigan, 2001	Mazari, 2010	Mays, 2015	Kropielnicka, 2018	Lamberti, 2015	Langbein, 2002	Leight 2011	Maejima, 2005	Mika, 2006	Mika, 2011	Mika, 2013	Murphy, 2012	Nicolai, 2010	Novakovic, 2018	Parmenter, 2013	Parr, 2009	Chehuen, 2017	Christmas, 2003	Collins, 2003	Jones, 1996	Gardener, 2001	Gardener, 2002	Gardener, 2005	Gardener, 2011	Gardner 2012	Gardner, 2014	Hobbs, 2006	Hobbs, 2007	Hodges, 2007	Kakkos, 2005
Treadmill Testing Implementation/Reporting
Test Equipment & Protocol
Clearly states equipment was calibrated	0	0	0	0	0	0	0	0	0	0	0			0	0	0	0	0	0	0	0	0	0	0	0	0	0	1	1	1	0	0	0		0	0	0	0	0	0	0	0	0	0	0	0	0	0	0
Cites & correctly implements protocol	0	1	0	0	1	0	1	1	1	1	1			1	1	0	1	1	0	0	0	1	0	0	0	1	0	1	1	1	1	1	0		0	1	0	0	0	1	1	1	0	1	1	0	0	0	0
Pre-test
Clearly states that the participants were rested prior to test	0	0	0	1	0	0	0	0	1	1	0			0	0	0	0	1	0	0	0	0	0	0	0	1	0	0	0	0	0	0	0		0	0	0	0	1	0	0	1	0	0	0	1	1	1	0
Clearly states that participants were in a fasted state and instructed to avoid cigarette smoking and drinking alcohol before the test	0	0	0	1	0	0	0	0	0	0	0			0	0	0	0	0	0	0	0	0	0	0	0	0	0	0	0	0	0	0	0		0	1	0	0	0	0	0	0	0	0	0	1	1	1	0
If the Claudication Pain Scale was used	0	0	0	0	1	0	0	1	1	0	0			0	0	1	1	1	0	0	0	1	0	0	0	0	0	1	1	1	0	0	1		1	0	0	0	0	0	0	0	0	0	0	0	0	1	0
MWC as sole test termination criteria (excluding safety criteria)	1	1	0	1	0	1	1	0	0	1	1			0	1	1	0	1	1	1		0	0	0	1	0	1	1	1	1	1	1	1		1	1	1	1	1	1	1	1	1	1	0	1	1	0	1
Conducting the Test
Qualification/skill level of test administrator is documented	0	0	0	0	0	0	0	0	0	1	0			1	0	0	0	1	0	0	0	0	1	1	0	0	0	1	1	1	0	0	0		0	1	1	1	0	0	0	0	0	0	0	0	0	0	0
Clearly states familiarisation to testing protocol	0	1	0	1	1	1	0	0	0	1	0			0	0	1	1	1	1	0	0	0	1	0	1	0	1	1	1	1	1	0	0		0	1	0	1	0	1	1	0	1	0	1	1	0	0	1
Clearly states that the treadmill screen/clock, timer or watch (as applicable) was hidden from participant	0	0	0	0	0	0	0	0	0	0	0			0	0	0	0	0	0	0	0	0	0	0	0	0	0	0	0	0	0	0	0		0	0	0	0	0	0	0	0	0	0	0	0	0	0	0
If handrail support was permitted were instructions given for example for balance only not for support or off-loading	0	0	0	1	0	0	0	1	0	0	0			0	0	0	0	0	0	0	0	0	0	0	0	0	0	0	1	1	0	0	0		0	0	0	0	0	1	1	0	0	0	0	0	0	1	0
Clearly states that pacticipants achieved maximally tolerated claudication or limb/pain limitation	0	0	0	1	0	0	0	0	0	0	0			0	0	1	0	0	1	0	0	0	0	0	0	0		0	0	0	0	0	0		0	0	0	1	0	0	0	0	0	0	0	0	0	1	0
Treadmill Testing (second test)
Test Equipment & Protocol
Clearly states equipment was calibrated																									0													0	0
Cites & implements validated protocol in methods																									0													0	0
Pre-test
Clearly states that the participants were rested prior to test																									0													0	1
Clearly states that participants were in a fasted state and instructed to avoid cigarette smoking and drinking alcohol before the test																									0													0	0
If the Claudication Rating Scale was used and explained																									0													0	0
MWD as sole test termination criteria (excluding safety criteria)																									1													1	1
Conducting the Test
Qualification/skill level of test administrator is documented																									0													1	0
Clearly states familiarisation to testing protocol																									0													0	0
Clearly states that the treadmill screen/clock, timer or watch (as applicable) was hidden from participant																									0													0	0
If handrail support was permitted were instructions given for example for balance only not for support or off-loading																									0													0	0
Clearly states that paticipants ahcieved maximally tolerated claudication or limb/pain limitation																									0													1	0
																									Borg scale to measure pain													borg scale for pain
Corridor Testing Implementation/Reporting
Length of corridor					30m							Not stated	50m SWT figure of 8 (unstandardised)							30m			30m	22m										33m	Not stated					not stated	not stated	not stated		30m	not stated
Test Equipment & Protocol
Clearly states equipment was calibrated					N/A (6MWT)							N/A (6MWT)	0							N/A (6MWT)			N/A (6MWT)	N/A (6MWT)										N/A (6MWT)	N/A (6MWT)					N/A (6MWT)	N/A (6MWT)	N/A (6MWT)		N/A (6MWT)	N/A (6MWT)
Cites protocol or accepted guidelines					1							0	0							1			1	1										1	0					1	1	1		1	1
Pre-test
Corridor length stated and in line with cites procotol & guidelines					1							0	0							1			1	0										0	0					0	0	0		1	0
Clearly states participants were instructed not to perform any vigorous exercise 24hrs before the test					1							0	0							0			1	0										0	0					0	0	0		0	0
Clearly states that participants were instructed to avoid cigarette smoking and drinking alcohol before the test					1							0	0							0			1	0										0	0					0	0	0		0	0
If the Claudication pain Scale was used					n/a							0	1							0			N/A	N/A										0	1					0	0	0		0	0
Clearly states that participants were rested prior to test					1							1	0							0			1	0										0	1					0	0	0		0	0
Clearly states standardised instructions/requirements about the test were given to the participant					1							0	0							1			1	1										0	1					0	0	0		1	0
MWD as sole test termination criteria (excluding safety criteria)					N/A							N/A	1							N/A			N/A	N/A										N/A	N/A					N/A	n/a	n/a		N/A	N/A
Conducting the Test
Qualification/skill level of test administrator is documented					1							0	0							0			1	1										0	0					1	1	1		1	0
Clearly states familiarisation to testing protocol					1							0	0							0			1	0										1	0					0	0	0		0	0
Clearly states standardised verbal phrases were administered during the test					1							0	0							0			1	0										0	0					0	0	0		0	0
Clearly states that pacticipants achieved maximally tolerated claudication or limb/pain limitation					N/A							N/A	1							N/A			N/A	N/A										N/A	N/A					N/A	N/A	N/A		N/A	N/A
Cited guidleines					ATS							none	None							Montgomery			ATS	Montgomery										Guyatt 1985	None					Montgomery	Montgomery	Montgomery		Montgomery	Montgomery
[truncated: 15 more columns]

## Sheet: Protocols
Author	Primary Test type	secondary test	Protocol	Reported as:
Allen, 2010	GT		2% grade increase every 2 mins at 2mph	Peak walking time (PWT) (sec)
Baker, 2017	GT		0% initial grade at 2mph with 2% increase every 2 minutes	Peak walking time (PWT) (sec)
Brenner, 2019	GT		cited as Gardner protocol but started at 1.1mph and 0% gradient, increasing speed by 0.1mph until they reached 2mph. After 1.5 min speed was held constant at 2mph and gradient increased 2% every 2 min	Maximal Walking Distance
Bronas, 2011	GT		2mph and 0% grade for 3 minutes followed by increase in grade 3.5% every 3 minutes until 10.5% then speed increased 0.5mph every 3 mins maintaining 10.5% grade	Maximal Walking Distance (MWD)
Bulinska, 2015	GT	6MWT	3.2km/h and increase in grade 2% every 2 minutes	Maximum Walking Distance (MWD)
Cheetham, 2004	CL		3.5km/h with a 12% gradient	Absolute Claudication Distance (ACD)
Collins, 2011	GT		assumed 3.2km/h and increase in grade 2% every 2 minutes - cited as Gardner protocol but no other detail given	Maximal treadmill walking distance / maximum pain distance
Crowther, 2008	GT		3.2km/h and incline of 0% for the first 2 minutes then increased by 2% every 2 minutes.	Maximal walk time (MWT) (min)
Crowther, 2012	GT		3.2km/h and incline of 0% for the first 2 minutes then increased by 2% every 2 minutes.	Maximal walk time (MWT) (min)
Rittas DIaz, 2011	GT		2% grade increase every 2 mins at 2mph	Total walking distance (TWD)
Cucato, 2013	GT		2% grade increase every 2 mins at 2mph	Total walking distance (TWD)
Delaney, 2014	Corridor		6-MWT	6-MWD
Spafford, 2014	Corridor		Modified ISWT - 50m figure of 8	Maximal Walking Distance (MWD)
Schlager, 2011	CL		3.2 kph 12%	Maximum Walking Distance (MWD)
Savage, 2001	GT		2mph 0% with increasing 2% every 2 min	Absolute Claudication Distance (ACD)
Sanderson, 2006	GT		2.7 km/h. at 0% for the first 5 minutes of the test, and then it was increased by 2% every 3 minutes	Maximum Walking Time (MWT) (sec)
Sandercock, 2007	GT		2mph 0% with increasing 2% every 2 minuttes	maximal walking time (MWT) (min)
Regensteiner, 1997	GT		2 mph, 0% grade, with a subsequent 3.5% increase in grade every 3 min	Peak walking time (PWT) (sec)
Patterson, 1997	GT		test initiated at 1 mph with a grade of 5%, increasing in speed and grade at 5-minute intervals through four stages to 2.5 mph at 10% grade	Maximum Walking Time (MWT) (sec)
McGuigan, 2001	GT	6MWT	3 km/h at 0% grade for 2 minutes. The grade increased 2% every 2 minutes while the speed was held constant.	Maximum Walking Time (MWT) (sec)
Mazari, 2010	CL		2.5 km/hr at a 10-degree incline for a maximum of 5 minutes	Maximal treadmill walking distance (MWD)
Mays, 2015	GT		2.0mp/h at 0% for 3 mins increasing by 3.5% every 3 mins unti 10.5%, then speed increased by 0.5mp/h every 3 mins while maintaining grade	Peak walking time (PWT) (sec)
Kropielnicka, 2018	GT	6MWT	3.2km/h and increase in grade 2% every 2 minutes	Maximal distance
Lamberti, 2015	CL	6MWT	3 km/h on a 10% slope	Absolute Claudication Distance (ACD)
Langbein, 2002	GT	CL	0% grade and speed of 1.8 mph (3.0 km/h). Grade increased by 0.5% every 30 seconds. After 6 minutes, speed was increased 0.2 mph (0.3 km/h) every 3 minutes	Exercise Duration
			CW = 1.8 mph (2.9-3.0km/h) and 12%
Leicht 2011	GT		3.2 km/hr and incline of 0%. The incline increased by 2% every 2 minutes	Maximal Walking Distance (MWD)
Maejima, 2005	CL		2.5 km/h, 12% slope	Maximum walking time (MWT) (sec)
Mika, 2006	GT		3.2 km/h, 0% grade for 3 minutes. Subsequent stages increased 3.5% in grade for every 3 minutes	Maximum walking time (MWT) (sec)
Mika, 2011	GT		3.2 km/hr and incline of 0%. The incline increased by 2% every 2 minutes	Maximum walking time (MWT) (sec)
Mika, 2013	GT		3.2 km/hr and incline of 0%. The incline increased by 2% every 2 minutes	Maximum walking time (MWT) (sec)
Murphy, 2012	GT		Assumed 3.2 km/hr and incline of 0%. The incline increased by 2% every 2 minutes - cited as Gardner protocol but no other details given	PEak walking time (PWT) (sec)
Nicolai, 2010	GT		3.2 km/hr and incline of 0%. The incline increased by 2% every 2 minutes	absolute Claudication Distance (ACD)
Novakovic, 2018	CL		3.2 km/h and an inclination of 12.5%	absolute walking distance (AWD)
Parmenter, 2013	Corridor		6MWT	6-MWD
Parr, 2009	GT	6MWT	3.2 km/hr and incline of 0%. The incline increased by 2% every 2 minutes	Maximal Walking Distance (MWD)
Chehuen, 2017	GT		2mph and incline of 0%. The incline increased by 2% every 2 minutes	Total Walking Capacity (TWD)
Christman, 2003	GT		Starts at 1mph, with a grade of 5%, increasing in speed and grade at 5-minute intervals through 4 stages to 2.5mph at 10%	Maximal Walking Time (min)
Collins, 2003	GT	CL	small increases' in the gradient that occurred every 30s and after the first 6min, speed was increased every 3 min, starting at 2.9 km/h and 0%	Exercise Duration
			constant work-rate test with speed and grade held constant at 2.9km/h and 12%.
Jones, 1996	GT	CL	2mph and incline of 0%. The incline increased by 2% every 2 minutes	Time to maximal pain (MPT)
			CW = 2mph and the grade that was the highest level the subject reached and maintained for ≥1min during the graded test.
Gardner, 2001	GT	6MWT	2mph and incline of 0%. The incline increased by 2% every 2 minutes	Maximal Claudication Pain
Gardner, 2002	GT	6MWT	2mph and incline of 0%. The incline increased by 2% every 2 minutes	Absolute Claudication Distance (ACD)
Gardner, 2005	GT	6MWT	2mph and incline of 0%. The incline increased by 2% every 2 minutes	Absolute Claudication Distance (ACD)
Gardner, 2011	GT		Assumed to be 2mph and incline of 0%. The incline increased by 2% every 2 minutes, but not specified	Peak walking time (PWT) (sec)
Gardner 2012	GT	6MWT	2mph and incline of 0%. The incline increased by 2% every 2 minutes	Peak walking time (PWT) (sec)
Gardner, 2014	GT	6MWT	Assumed to be 2mph and incline of 0%. The incline increased by 2% every 2 minutes, but not specified	Peak walking time (PWT) (sec)
Hobbs, 2006	CL		3 km/h at 10%	Absolute Claudication Distance (ACD)
Hobbs, 2007	CL		3 km/h at 10%	Absolute Claudication Distance (ACD)
Hodges, 2007	GT		3.2km/h at 0%, increasing by 2% every 2 mins	Maximal Walking Time (MWT) (sec)
Kakkos, 2005	CL		3.5km/h at 10% gradient	Absolute Claudication Distance (ACD)
Spronk, 2009	CL		3.5 km/h, no graded incline	Maximum Walking Distance (MWD)
Stewart, 2008	CL		2.5km/h, 10% gradient	Maximum Walking Distance (MWD)
Szymczak, 2016	GT	6MWT	3.2km/h and 0% increasing by 2% every 2 minutes until the maximum 12%	Absolute Claudication Distance (ACD)
Tebbut, 2011	CL		3.2km/h, 10% grad	Maximum Walking Distance (MWD)
Tew, 2009	GT		3.2 km/h, 0 % grade with 1 % increase every 1 min	Maximum Walking Distance (MWD)
Tew, 2015	GT	6MWT	Assumed to be 2mph and incline of 0%. The incline increased by 2% every 2 minutes, but not specified	Maximum Walking Distance (MWD)
Tisi, 97	CL		3km/h on a 10% gradient	Maximum Walking Distance (MWD)
Treat-Jacobson, 2009	GT		2 mph starting at a 0% grade. Grade was increased 3.5% every 3 minutes until a 10.5%, then speed was increased by 0.5 mph every 3 minutes	Maximal Walking Distance (MWD)
Tsai, 2002	GT	6MWT	(2 mph, 0% grade with 2% increase every 2 min)	Time to maximal pain
Vanshar, 2017	GT	6MWT	3.2km/h, 0% increased 2% every two minutes	Maximal Walking Distance (MWD) and Peak Walking Time
Villermur, 2020	GT	6MWT	3.2km/h 0% slope, increased by 0.5% every 2 mins	Maximum Walking Distance (MWD)
Walker, 2000	Corridor		ISWT	Maximum Walking Distance (MWD)
Wang, 2008	GT		3.2 km/h and inclination starting at 0% and increased by 3.5% steps every 3 min	Time to Exhaustion (s)
Wood,	GT		2.7km/h, 0% grad. Gradient increased 2% every 3 min	Maximum Walking Time (MWT) (sec)
Zweirka, 2005	Corridor		ISWT	Maximum Walking Distance (MWD)
RESULTS			Graded tests, 46 trials, 11 different protocols
	29 trials GT only		30 trials adopted the Gardener Skinner Protocol	9 trials peak walking time
	12 trials CW only		6 trials adopting Hiatt protocol	11 trials maximum walking distance	7 trials maximal walking distance	2 trials maximal treadmill walking distance	1 trial maximal distance	2 trials 6-MWD
	14 GT & 6MWT		1.1mph and 0% gradient, increasing speed of 0.1mph until they reached 2mph. After 1.5 min speed was held constant at 2mph and gradient increased 2%	10 trials Absolute Claudication distance	1 trial absolute walking distance
	1 CW & 6MWT		2.7 km/h. at 0% for the first 5 minutes of the test, and then it was increased by 2% every 3 minutes	1 trials Maximum Pain Distance	3 trails time to maximal pain
	3 GT & CW		2trials adopting test initiated at 1 mph with a grade of 5%, increasing in speed and grade at 5-minute intervals through four stages to 2.5 mph at 10% grade	8 trials Maximum Walking Time (sec)	2 trials maximal walk time	3 trials maximal walking time
	2 6MWT only		0% grade and speed of 1.8 mph (3.0 km/h). Grade increased by 0.5% every 30 seconds. After 6 minutes, speed was increased 0.2 mph (0.3 km/h) every 3 minutes	2 trials total walking distance	13	5	1	2	69
	2 ISWT only		small increases' in the gradient that occurred every 30s and after the first 6min, speed was increased every 3 min, starting at 2.9 km/h and 0%	1 trial total walking capacity
	1 modified SWT		3.2 km/h, 0 % grade with 1 % increase every 1 min	1 trial time to exhaustion
			3.2km/h 0% slope, increased by 0.5% every 2 mins	0 trials Max Pain time
			2.7km/h, 0% grad. Gradient increased 2% every 3 min	4 trials Exercise duration
			3 km/h at 0% grade for 2 minutes. The grade increased 2% every 2 minutes while the speed was held constant.	1 trial Maximal Claudication Pain
				48
			Constant Workload - 16 trials, 11 different protocols
			3.5km/h with a 12% gradient	1
			3.2 kph 12%	1
			2 trials adopted 2.5 km/hr at a 10-degree incline	2
			4 trials adopted = 3 km/h on a 10% slope	4
			2.5 km/h, 12% slope	1
			3.2 km/h and an inclination of 12.5%	1
			2mph and the grade that was the highest level the subject reached and maintained for ≥1min during the graded test.	1
			2 trials adopted = 1.8 mph (2.9-3.0km/h) and 12%	2
			3.5km/h at 10% gradient	1
			3.5 km/h, no graded incline	1
			3.2km/h, 10% grad	1

## Sheet: Graphs
Treadmill
	Clearly reported	Not clearly reported
Avoided cigarette smoking & alcohol	0.2	0.7
Avoided vigourous activity	0.8	0.2
Rested proir to test	0.5	0.5
Cites validated protocol	0.3	0.7
Equipment calibrated	0.6	0.4
